# Supplementary material for: Abnormal Endogenous Repression of GA Signaling in a Seedless Table Grape Cultivar with High Berry Growth Response to GA Application
Source: Front Plant Sci. 2017 May 24;8:850. doi: 10.3389/fpls.2017.00850 (PMC5442209; doi:10.3389/fpls.2017.00850)
Supplement: FILE S2 — Statistical analyses for expression profiles of GA signaling and metabolism genes. [file Presentation_1.ZIP]

Archive with 2 entries (2 files):
- Supplemental File S2.xls
- Supplementary Data.ppt
