# Supplementary material for: Abnormal Endogenous Repression of GA Signaling in a Seedless Table Grape Cultivar with High Berry Growth Response to GA Application
Source: Front Plant Sci. 2017 May 24;8:850. doi: 10.3389/fpls.2017.00850 (PMC5442209; doi:10.3389/fpls.2017.00850)
Supplement: FILE S2 — Statistical analyses for expression profiles of GA signaling and metabolism genes. [file Presentation_1.ZIP › Supplemental File S2.xls]

## Sheet: GA Signal. and meta. Genes
Cultivar	Organ/age	VvDELLA1		VvDELLA2		VvDELLA3		VvGID1a		VvGID1b		VvSLY1a		VvSLY1b
BF	Be_0	8.75462	GF	25.2471	C	15.1911	DC	18.5605	F	209.301	E	28.6156	FED	24.1984	B
	Be_10	11.0527	GF	37.7787	C	24.3167	CB	28.5301	FED	189.74	E	15.6703	F	26.4046	B
	Be_30	3.93407	G	50.7755	C	9.97734	D	26.8067	FED	155.347	E	18.3531	FE	25.0026	B
	Int_M	161.106	A	224.998	A	15.6081	DCB	42.0502	DCB	474.282	D	65.3884	CB	20.5002	B
	Int_Y	36.7988	GFE	37.1075	C	9.94118	D	19.4874	F	62.1724	E	14.8536	F	23.5134	B
	Le_M	23.0539	GF	63.6908	C	15.3494	DC	95.9888	A	208.649	E	47.0622	EDC	73.0846	A
	Le_Y	39.6764	FED	54.5211	C	35.3751	A	39.1472	EDCB	70.5497	E	57.2388	DCB	28.0604	B
	Pi	43.3852	FED	44.4161	C	25.4308	B	48.3965	CB	152.723	E	28.1453	FED	14.4171	B
	Ra_M	120.28	B	203.589	BA	15.1537	DC	56.2641	B	937.37	C	82.5256	B	36.7654	B
	Ra_Y	73.9155	DC	116.815	CB	8.87903	D	29.8559	FEDC	234.504	ED	38.2197	FEDC	37.1426	B
	Roots	62.6692	EDC	79.5853	C	18.4344	DCB	53.6151	B	1447.45	B	118.924	A	16.4454	B
	Ten_M	185.225	A	263.724	A	13.1478	D	83.0681	A	3257.97	A	19.2576	FE	25.9957	B
	Ten_Y	86.9242	CB	71.6507	C	24.4812	CB	23.0445	FE	61.1771	E	67.1964	CB	23.6649	B
SB	Be_0	15.1542	GF	67.9386	D	26.5953	DCB	29.6325	C	27.6943	GFE	46.4335	CB	70.1873	F
	Be_10	11.1643	G	85.2831	D	17.9538	FED	9.94695	E	12.2626	GF	21.9267	ED	61.6596	F
	Be_30	11.1512	G	154.457	DC	39.4274	B	13.2163	E	26.8486	GFE	10.8024	E	115.688	EDC
	Int_M	134.62	B	304.618	DCB	20.2523	EDC	19.8334	EDC	133.455	D	55.4144	B	90.819	FED
	Int_Y	74.3654	D	123.357	D	9.17051	FE	9.9388	E	2.79149	G	16.4954	ED	76.1681	FE
	Le_M	9.01647	G	177.396	DC	2.90181	F	43.4266	B	31.8682	GFE	17.4237	ED	70.844	F
	Le_Y	28.6114	F	137.759	D	21.2846	EDC	25.631	DC	55.2857	FE	46.5901	CB	58.8047	F
	Pi	46.4365	E	112.29	D	64.5723	A	25.4118	DC	67.9255	E	33.861	DC	61.7086	F
	Ra_M	74.475	D	294.325	DCB	22.922	EDCB	48.3768	B	202.212	C	49.612	CB	126.909	DC
	Ra_Y	86.8416	DC	152.051	DC	7.49385	FE	14.7088	ED	24.4126	GFE	49.1742	CB	207.404	A
	Roots	91.9786	C	585.852	BA	30.6249	DCB	70.2701	A	785.947	A	76.2903	A	190.919	BA
	Ten_M	98.7814	C	859.306	A	35.2938	CB	49.966	B	347.911	B	34.1562	DC	148.209	CB
	Ten_Y	189.569	A	439.392	CB	27.4282	DCB	44.6152	B	213.427	C	51.849	CB	227.113	A
Cultivar	Organ/age	VvGA2-ox1		VvGA2-ox2		VvGA2-ox3		VvGA2-ox4		VvGA2-ox5		VvGA2-ox6		VvGA2-ox7		VvGA2-ox8
BF	Be_0	16.9622	CB	892.815	A	36.9755	D	42.3227	A	6106.46	C	40.0851	E	75.2752	E	54.0542	CB
	Be_10	10.2043	ED	39.4714	D	2.59427	G	4.43093	DC	486.62	D	55.4538	ED	65.5677	E	25.8531	D
	Be_30	19.4529	B	10.9756	E	6.59913	F	1.24341	F	220.63	E	4.9066	F	4.73539	H	11.6451	F
	In_M	8.67907	E	52.5893	DC	66.3822	B	3.12138	ED	9153.32	CB	101.618	DC	16.561	G	263.849	A
	In_Y	3.20892	GF	115.414	C	55.1205	CB	2.52772	E	52616.3	B	133.162	C	159.197	C	17.7053	E
	Le_M	4.22026	F	478.352	BA	46.9827	DCB	5.92915	C	811.64	D	3564.69	A	741.706	A	41.1196	C
	Le_Y	2.95362	G	100.409	DC	112.489	A	16.5001	B	35210.9	CB	1658.95	BA	310.168	B	72.2329	B
	Pi	12.741	DC	285.668	B	19.6045	E	18.6169	B	24289.5	CB	34.8683	E	31.8908	F	52.4923	CB
	Ra_M	242.351	A	2.45719	F	38.2647	DC	37.794	A	14975.2	CB	202.155	C	4.73231	H	60.4718	B
	Ra_Y	19.2256	B	7.59023	E	1.21626	H	1.36338	F	678241	A	721.593	B	108.601	D	13.9674	FE
SB	Be_0	10.8131	C	8.27547	B	55.7622	ED	30.2674	CB	41809.8	DCB	39.2978	F	108.576	B	3.80027	DC
	Be_10	5.73797	E	9.49656	A	19.8566	E	16.6012	DC	1821.76	E	128.377	ED	25.1422	ED	3.16563	DC
	Be_30	8.1341	D	8.84132	BA	21.9747	E	10.0599	D	8.64	G	255.46	DC	37.9285	DC	4.70273	DCB
	In_M	2.5371	G	3.8703	E	187.915	BA	4.28817	FE	10929.3	DC	114.305	ED	15.7398	E	7.78721	BA
	In_Y	4.2094	F	6.41691	C	77.7604	DC	4.28774	FE	82027.9	B	68.0022	F	101.12	B	1.55984	E
	Le_M	6.8384	ED	6.90643	C	85.8091	DC	7.42104	E	666.37	F	4242.82	A	1006.31	A	8.99447	A
	Le_Y	2.74644	G	5.04326	D	115.682	CB	23.9689	CB	7545.38	ED	1792.62	BA	477.877	A	2.40477	ED
	Pi	13.9132	B	8.23545	B	73.5924	DC	37.256	BA	64247.6	CB	95.2474	FE	85.1031	CB	5.40857	CBA
	Ra_M	82.2492	A	1.93426	F	261.927	A	71.4547	A	7234.82	ED	1086.59	B	18.6406	E	8.8618	BA
	Ra_Y	6.18759	E	1.59919	F	4.53335	F	2.261	F	917391	A	317.558	C	41.5219	DC	2.82155	ED
Cultivar	Organ/age	VvGA20-ox1		VvGA20-ox2		VvGA20-ox3		VvGA20-ox4		VvGA20-ox5		VvGA20-ox6
BF	Be_0	33.212	DC	248.078	CB	57148.5	D	684.85	B	1.90507	D	1798.06	E
	Be_10	2.87971	F	115.266	C	1094.1	G	896.571	B	1.37098	D	228.29	G
	Be_30	1.29192	G	12.2138	E	1607.4	F	41.421	DC	126.919	CB	19.37	H
	In_M	165.194	A	5.99	F	70406.1	D	262.004	C	651.055	A	25255.6	C
	In_Y	17.3643	E	43.8658	D	59707.5	D	1.292	D	3.78959	D	13478	D
	Le_M	15.3112	E	37.8652	D	1.94898e+06	A	3.486	DC	5.15241	DC	550588	A
	Le_Y	49.2905	C	182.116	CB	505391	B	18890.2	A	465.156	BA	703237	A
	Pi	82.3592	B	1679.37	A	138084	C	1085.66	BA	1.89764	D	576.89	F
	Ra_M	18.8461	ED	15.4482	E	5885.2	E	3.325	DC	4.91389	D	53654.1	B
	Ra_Y	39.4372	C	329.344	B	52246.7	D	1.864	D	2.7553	D	9086.08	D
SB	Be_0	20.683	D	1722.98	A	59786.7	C	11052.4	BA	249.251	CBA	1423.08	E
	Be_10	3.8153	F	87	CB	1488.5	D	23189.6	A	1.4077	E	202.94	F
	Be_30	3.22915	F	32.0374	DCB	4.6	E	73636.2	A	18.8159	EDC	2.64	G
	In_M	80.7939	A	4.4973	E	82008.3	C	451.472	DC	1323.63	A	38984	B
	In_Y	34.785	CB	101.104	B	82326.1	C	105.501	D	2.473	ED	74077.1	B
	Le_M	23.3767	DC	31.5564	DC	1.89534e+06	A	527.186	CB	198.953	CB	954352	A
	Le_Y	22.2437	DC	56.9291	CB	471317	B	893.624	CB	87.1286	DC	607564	A
	Pi	19.9424	D	1321.72	A	66491.5	C	7936.94	BA	463.757	BA	3958.85	D
	Ra_M	9.69666	E	10.9676	ED	3791	D	216.853	DC	104.675	C	15990	C
	Ra_Y	38.199	B	498.023	A	83146.5	C	194.408	DC	2.2314	ED	12120.2	C
Cultivar	Organ/age	VvGA3-ox1		VvGA3-ox2		VvGA3-ox3
BF	Be_0	31.6277	F	154.405	A	31528.4	A
	Be_10	6.54	G	19.4469	D	1192.23	B
	Be_30	2.2313	H	20.0616	D	2.654	C
	In_M	187.212	E	44.5748	C	362.435	B
	In_Y	791.733	CB	11.538	D	127.928	CB
	Le_M	952.26	B	132.288	A	419.537	B
	Le_Y	575.16	C	55.8568	CB	21746	A
	Pi	25.5959	F	70.4192	CB	29647.3	A
	Ra_M	298.231	D	110.932	A	351.233	CB
	Ra_Y	1801.6	A	96.7059	BA	1.514	C
SB	Be_0	126.23	D	37.5042	DC	9695.47	B
	Be_10	182.45	C	2.71359	G	11658.2	B
	Be_30	8.8857	E	3.30218	G	146944	A
	In_M	175.748	C	31.8627	ED	801.37	EDC
	In_Y	2363.16	A	16.2489	F	339.38	E
	Le_M	954.423	B	97.3616	A	1671.07	DCB
	Le_Y	707.746	B	21.2274	FE	3217.92	DCB
	Pi	172.162	C	44.0871	DC	6935.24	CB
	Ra_M	606.408	B	53.296	CB	402.58	E
	Ra_Y	4839.03	A	80.299	BA	408.98	ED
